# Supplementary material for: Contribution of cardiac surgeons in transcatheter aortic valve replacement activity in France
Source: Interdiscip Cardiovasc Thorac Surg. 2025 Mar 14;40(3):ivaf068. doi: 10.1093/icvts/ivaf068 (PMC11938354; doi:10.1093/icvts/ivaf068)
Supplement: ivaf068_Supplementary_Data [file ivaf068_supplementary_data.zip]

Archive with 1 entries (1 files):
- CORRECT SUPPLEMENTARY MATERIAL.docx
